# Supplementary material for: Genetic Characterization of Staphylococcus aureus, Staphylococcus argenteus, and Coagulase-Negative Staphylococci Colonizing Oral Cavity and Hand of Healthy Adults in Northern Japan
Source: Pathogens. 2022 Jul 28;11(8):849. doi: 10.3390/pathogens11080849 (PMC9413425; doi:10.3390/pathogens11080849)
Supplement: Supplementary file 1 [file pathogens-11-00849-s001.zip]

Archive with 1 entries (1 files):
- pathogens-1831805-supplementary.pdf
